# Supplementary material for: Tiled-Amplicon Whole-Genome Sequencing Method Reveals Endemic Circulation of Human Adenovirus Type 3 in Japan
Source: Viruses. 2026 Jan 5;18(1):74. doi: 10.3390/v18010074 (PMC12846424; doi:10.3390/v18010074)
Supplement: Supplementary file 1 [file viruses-18-00074-s001.zip › Supplementary Table S1.xlsx]

## Sheet: Sheet1
Accession No.	Country	Year	Species	Type
AC_000017			HAdV-C	1
AC_000007			HAdV-C	2
AC_000008			HAdV-C	5
AY599834	USA	1953	HAdV-B	3
DQ086466	USA	1953	HAdV-B	3
NC_011203	USA	1953	HAdV-B	3
KF268128	USA	1988	HAdV-B	3
AY599836	USA	1997	HAdV-B	3
KX384958	USA	2002	HAdV-B	3
JX423381	USA	2003	HAdV-B	3
MK813914	CHN	2004	HAdV-B	3
DQ105654.4	CHN	2004	HAdV-B	3
JX423380	USA	2004	HAdV-B	3
DQ099432.4	CHN	2005	HAdV-B	3
KF268120	USA	2007	HAdV-B	3
KF268133	USA	2007	HAdV-B	3
KF268123	USA	2007	HAdV-B	3
KF268131	USA	2007	HAdV-B	3
JX423382	USA	2008	HAdV-B	3
MK813915	CHN	2009	HAdV-B	3
MK847517	CHN	2009	HAdV-B	3
MK836311	CHN	2009	HAdV-B	3
MK836310	CHN	2009	HAdV-B	3
MK836308	CHN	2009	HAdV-B	3
OQ518267	USA	2009	HAdV-B	3
OQ518315	USA	2009	HAdV-B	3
OQ518323	USA	2009	HAdV-B	3
OQ518281	USA	2009	HAdV-B	3
OQ518276	USA	2009	HAdV-B	3
OR753109	USA	2009	HAdV-B	3
OR753120	USA	2009	HAdV-B	3
OR735201	USA	2010	HAdV-B	3
OR777168	USA	2010	HAdV-B	3
OQ518321	USA	2010	HAdV-B	3
OQ518260	USA	2010	HAdV-B	3
OR777169	USA	2010	HAdV-B	3
OQ518265	USA	2010	HAdV-B	3
OR876397	USA	2010	HAdV-B	3
MK883603	CHN	2011	HAdV-B	3
MK883604	CHN	2011	HAdV-B	3
OQ518278	USA	2011	HAdV-B	3
OQ518299	USA	2011	HAdV-B	3
OQ518306	USA	2011	HAdV-B	3
OR753121	USA	2011	HAdV-B	3
MK883608	CHN	2012	HAdV-B	3
OR753127	USA	2012	HAdV-B	3
OQ518266	USA	2012	HAdV-B	3
PP068614	USA	2012	HAdV-B	3
OQ518287	USA	2013	HAdV-B	3
OQ518292	USA	2013	HAdV-B	3
OQ518344	USA	2013	HAdV-B	3
OQ518317	USA	2013	HAdV-B	3
OQ518322	USA	2013	HAdV-B	3
MH828478	VNM	2013	HAdV-B	3
MW748664	CHN	2014	HAdV-B	3
MW748668	CHN	2015	HAdV-B	3
MW748671	CHN	2015	HAdV-B	3
MW748663	CHN	2015	HAdV-B	3
MW748662	CHN	2015	HAdV-B	3
MW748672	CHN	2015	HAdV-B	3
MW748670	CHN	2015	HAdV-B	3
MW748669	CHN	2015	HAdV-B	3
MW748665	CHN	2015	HAdV-B	3
OR777196	USA	2015	HAdV-B	3
OR777198	USA	2015	HAdV-B	3
MW748641	CHN	2016	HAdV-B	3
MW748666	CHN	2016	HAdV-B	3
MW748667	CHN	2016	HAdV-B	3
OR777202	USA	2016	HAdV-B	3
MW748646	CHN	2017	HAdV-B	3
MW748643	CHN	2017	HAdV-B	3
MW748645	CHN	2017	HAdV-B	3
MW748642	CHN	2017	HAdV-B	3
MW748644	CHN	2017	HAdV-B	3
MW748653	CHN	2018	HAdV-B	3
MW748659	CHN	2018	HAdV-B	3
MW748650	CHN	2018	HAdV-B	3
MW748654	CHN	2018	HAdV-B	3
MW748660	CHN	2018	HAdV-B	3
MW748661	CHN	2018	HAdV-B	3
MW748656	CHN	2018	HAdV-B	3
MW748658	CHN	2018	HAdV-B	3
MW748647	CHN	2018	HAdV-B	3
MW748651	CHN	2018	HAdV-B	3
MW748657	CHN	2018	HAdV-B	3
MW748648	CHN	2018	HAdV-B	3
MW748649	CHN	2018	HAdV-B	3
MW748652	CHN	2018	HAdV-B	3
MW748655	CHN	2018	HAdV-B	3
LC791128	JPN	2018	HAdV-B	3
LC791137	JPN	2018	HAdV-B	3
LC791140	JPN	2018	HAdV-B	3
LC791135	JPN	2018	HAdV-B	3
LC791130	JPN	2018	HAdV-B	3
LC791133	JPN	2018	HAdV-B	3
LC791125	JPN	2018	HAdV-B	3
LC817366	JPN	2018	HAdV-B	3
LC817367	JPN	2018	HAdV-B	3
LC817368	JPN	2018	HAdV-B	3
MZ540961	CHN	2019	HAdV-B	3
MW767985	CHN	2019	HAdV-B	3
LC791180	JPN	2019	HAdV-B	3
LC791172	JPN	2019	HAdV-B	3
LC791162	JPN	2019	HAdV-B	3
LC817371	JPN	2019	HAdV-B	3
LC791154	JPN	2019	HAdV-B	3
LC791165	JPN	2019	HAdV-B	3
LC791173	JPN	2019	HAdV-B	3
LC791144	JPN	2019	HAdV-B	3
LC791168	JPN	2019	HAdV-B	3
LC791159	JPN	2019	HAdV-B	3
LC695001	JPN	2019	HAdV-B	3
LC791178	JPN	2019	HAdV-B	3
LC791153	JPN	2019	HAdV-B	3
LC817372	JPN	2019	HAdV-B	3
LC817369	JPN	2019	HAdV-B	3
LC757030	JPN	2019	HAdV-B	3
OR777175	USA	2019	HAdV-B	3
OR777235	USA	2019	HAdV-B	3
MW013769	CHN	2020	HAdV-B	3
OR777156	USA	2020	HAdV-B	3
PQ616475	CHN	2023	HAdV-B	3
OR853835	CHN	2023	HAdV-B	3
OR487155	DEU	2023	HAdV-B	3
OR130167	IND	2023	HAdV-B	3
OR039269	IND	2023	HAdV-B	3
LC799989	JPN	2023	HAdV-B	3
LC799980	JPN	2023	HAdV-B	3
LC851190	JPN	2023	HAdV-B	3
LC851191	JPN	2023	HAdV-B	3
LC851188	JPN	2023	HAdV-B	3
LC799984	JPN	2023	HAdV-B	3
LC799986	JPN	2023	HAdV-B	3
LC799992	JPN	2023	HAdV-B	3
LC799996	JPN	2023	HAdV-B	3
LC799991	JPN	2023	HAdV-B	3
LC799994	JPN	2023	HAdV-B	3
LC799982	JPN	2023	HAdV-B	3
LC799977	JPN	2023	HAdV-B	3
LC799993	JPN	2023	HAdV-B	3
LC799979	JPN	2023	HAdV-B	3
LC799997	JPN	2023	HAdV-B	3
LC851189	JPN	2023	HAdV-B	3
LC799978	JPN	2023	HAdV-B	3
LC851177	JPN	2023	HAdV-B	3
LC799987	JPN	2023	HAdV-B	3
LC799983	JPN	2023	HAdV-B	3
LC799981	JPN	2023	HAdV-B	3
PQ616476	CHN	2024	HAdV-B	3
PQ616477	CHN	2024	HAdV-B	3
LC851179	JPN	2024	HAdV-B	3
LC851185	JPN	2024	HAdV-B	3
LC851182	JPN	2024	HAdV-B	3
LC851178	JPN	2024	HAdV-B	3
LC851180	JPN	2024	HAdV-B	3
LC851183	JPN	2024	HAdV-B	3
LC851187	JPN	2024	HAdV-B	3
