# Supplementary material for: Tiled-Amplicon Whole-Genome Sequencing Method Reveals Endemic Circulation of Human Adenovirus Type 3 in Japan
Source: Viruses. 2026 Jan 5;18(1):74. doi: 10.3390/v18010074 (PMC12846424; doi:10.3390/v18010074)
Supplement: Supplementary file 1 [file viruses-18-00074-s001.zip › Supplementary Table S2.xlsx]

## Sheet: Sheet1
No.	Sample ID	Acc. No.	Collection Date	Isolated Concentration (ng/μl)	HAdV Type	Sequence Length (nt)	Undetermined (% Ns)	Ns	Average Depth Coverage (reads)	Median Depth Coverage (reads)
1	003	LC882547	2011-12-21	22.46	B3	35135	0.000654618	23	29.5939	29
2	005	LC882548	2012-01-17	12.38	B3	35195	0.000568263	20	257.959	218
3	023	LC882549	2012-03-31	34.81	B3	35250	0.000425532	15	480.055	401.5
4	028		2012-04-09	5.8	B3	35138	0.0111276	391	149.48	35
5	053	LC882551	2012-09-01	18.77	B3	35250	0.000510638	18	172.604	166
6	054	LC882552	2012-09-05	87.82	B3	35192	0.00269948	95	30.7121	29
7	055	LC882553	2012-09-10	28.76	B3	35235	0.000936569	33	17.5684	18
8	056	LC882554	2012-09-11	47.72	B3	35187	0.00110836	39	21.1329	20
9	089	LC882555	2013-01-24	40.53	B3	35254	0.000822602	29	389.085	378
10	096	LC879946	2013-03-02	24.66	B3	34114	0.214487	7317	160.772	3
10.1		LC879950			C	35844	0.252455	9049	297.329	3
11	113	LC882556	2013-05-02	50.23	B3	35194	0.000681934	24	346.044	316
12	132	LC882557	2013-08-14	21.14	B3	35247	0.000766023	27	299.591	304
13	136	LC882558	2013-09-07	24.79	B3	35255	0.0010495	37	319.881	318
14	141	LC882559	2013-10-01	16.64	B3	35256	0.000850919	30	442.102	452
15	143	LC882560	2013-10-16	16.92	B3	35255	0.000794214	28	578.849	582
16	145	LC882561	2013-10-18	16.08	B3	35252	0.000879383	31	449.83	429
17	152	LC882562	2013-11-01	66.22	B3	35250	0.000851064	30	77.6972	78
18	159	LC882563	2013-12-09	10.62	B3	35241	0.00124855	44	59.2717	57
19	160	LC882564	2013-12-09	49.19	B3	35254	0.000992795	35	57.2586	57
20	165	LC882565	2013-12-18	4.28	B3	35247	0.000737651	26	56.522	54
21	175	LC882566	2014-01-14	12.13	B3	35243	0.000680986	24	51.914	54
22	176	LC882567	2014-01-14	86.68	B3	35246	0.00198604	70	79.3823	78
23	179	LC882568	2014-01-22	15.27	B3	35216	0.00096547	34	116.426	116
24	183	LC882569	2014-02-05	15.56	B3	35197	0.000852345	30	73.3267	72
25	187	LC882570	2014-02-13	16.15	B3	35257	0.000397084	14	234.829	237
26	209	LC882571	2014-05-29	13.55	B3	35246	0.000340464	12	323.331	327
27	222	LC882572	2014-07-25	17.98	B3	35245	0.000397219	14	177.893	182
28	225	LC882573	2014-08-09	8.76	B3	35252	0.000397141	14	241.457	256
29	226	LC882574	2014-08-11	51.42	B3	35248	0.000453926	16	223.525	230
30	228	LC882575	2014-08-13	12.21	B3	35242	0.000510754	18	148.869	159
31	231	LC882576	2014-09-06	11.15	B3	35245	0.000340474	12	311.362	322
32	240	LC882577	2014-10-27	77.53	B3	35248	0.000368815	13	225.638	229
33	242	LC882578	2014-11-28	110.98	B3	35252	0.000510609	18	282.896	276
34	244	LC882579	2014-12-03	30.37	B3	35254	0.000538946	19	198.181	199
35	245	LC882580	2014-12-03	57.91	B3	35250	0.000567376	20	262.608	274
36	259	LC882581	2014-12-26	432.76	B3	35233	0.000652797	23	261.216	273
37	261	LC882582	2015-01-13	4.18	B3	35252	0.000538977	19	360.661	383
38	265	LC882583	2015-02-17	15.7	B3	35251	0.000510624	18	301.461	311
39	270	LC882584	2015-03-23	32.75	B3	35248	0.000510667	18	249.968	238
40	271	LC882585	2015-03-29	8.02	B3	35251	0.000595728	21	224.074	148
41	273	LC882586	2015-04-01	45.58	B3	35247	0.00136182	48	381.784	387
42	289	LC882587	2015-07-15	2.59	B3	35244	0.00147543	52	299.338	317
43	290	LC882588	2015-07-17	21.06	B3	35140	0.0020774	73	170.934	174
44	295	LC879947	2015-06-29	15.42	B3	31796	0.233237	7416	143.439	12
44.1		LC879951			C	35978	0.00113959	41	211.518	48
45	296	LC879948	2015-07-10	18.43	B3	35131	0.286385	10061	117.56	11
45.1		LC879952			C	35987	0.00816962	294	161.944	20
46	301	LC882589	2015-08-12	20.57	B3	35252	0.00184387	65	334.182	325
47	308	LC882590	2015-09-14	8.79	B3	35243	0.00156059	55	431.691	439
48	313	LC882591	2015-09-30	93.84	B3	35242	0.00158901	56	328.973	330
49	315	LC882592	2015-10-07	2.83	B3	35242	0.000624255	22	684.135	350
50	318	LC882593	2015-10-24	66.97	B3	35246	0.000595812	21	421.083	459
51	323	LC882594	2015-11-10	1.75	B3	35247	0.000510682	18	746.432	819
52	326	LC882595	2015-12-30	0.68	B3	35243	0.000567489	20	355.865	396
53	327	LC882596	2016-01-04	13.23	B3	35246	0.000595812	21	711.206	781
54	328	LC882597	2016-01-04	18.77	B3	35213	0.00107915	38	453.273	474
55	340	LC882598	2016-02-15	6.75	B3	35140	0.000483779	17	355.463	342
56	360	LC882599	2016-06-25	7.21	B3	35213	0.000425979	15	367.305	240
57	372	LC882600	2016-08-29	2.79	B3	35137	0.00039844	14	197.41	198
58	377	LC882601	2016-09-09	3.49	B3	35243	0.000312119	11	167.134	180
59	384	LC882602	2016-10-29	40.67	B3	35246	0.000510696	18	188.291	195
60	385	LC882603	2016-11-07	22.89	B3	35246	0.000482324	17	122.97	129
61	388	LC882604	2016-12-02	220.98	B3	35226	0.000993584	35	209.292	218
62	395	LC882605	2017-01-05	11.65	B3	35135	0.000313078	11	114.518	109
63	396	LC882606	2017-01-06	41.33	B3	35191	0.000795658	28	57.7507	56
64	428	LC882607	2017-06-05	87.94	B3	35243	0.00204296	72	106.578	100
65	433	LC882608	2017-06-26	10.33	B3	35246	0.000539068	19	201.425	191
66	438	LC882609	2017-07-13	40.86	B3	35240	0.000709421	25	144.5	138
67	439	LC882610	2017-08-19	27.95	B3	35185	0.00204633	72	156.12	157
68	441	LC882611	2017-10-24	110.1	B3	35248	0.000453926	16	477.423	454
69	444	LC882612	2017-11-02	38.5	B3	35251	0.000510624	18	171.8	167
70	450	LC882613	2017-11-13	18	B3	35249	0.000453914	16	114.91	110
71	460	LC882614	2017-11-29	19.72	B3	35251	0.00056736	20	154.69	144
72	463	LC882615	2017-11-30	128.8	B3	35235	0.000709522	25	144.607	139
73	466	LC882616	2017-12-06	7.65	B3	35254	0.000624043	22	184.337	193
74	468	LC882617	2017-12-11	20.14	B3	35246	0.000680928	24	157.395	149
75	475	LC882618	2017-12-16	26.26	B3	35229	0.00102189	36	128.197	123
76	479	LC882619	2017-12-19	13.11	B3	35251	0.000453888	16	130.037	118
77	483	LC882620	2017-12-22	20.86	B3	35245	0.000680948	24	154.834	157
78	486	LC882621	2018-01-04	19.01	B3	35247	0.000539053	19	104.908	89
79	494	LC882622	2018-02-26	46.8	B3	35243	0.000680986	24	83.2884	83
80	497	LC882623	2018-03-03	23.84	B3	35244	0.000766088	27	100.793	97
81	513	LC879949	2018-06-06	36.99	B3	35070	0.0353579	1240	421.126	64
81.1		LC879953			C	35841	0.037499	1344	308.218	15
82	532	LC882624	2018-09-21	60.21	B3	35256	0.000624007	22	723.362	792
83	534	LC882625	2018-10-12	17.76	B3	35253	0.000737526	26	846.322	933
84	538	LC882626	2018-11-08	19.85	B3	35227	0.000567746	20	541.859	561
85	552	LC882627	2018-12-03	1.57	B3	35249	0.000567392	20	674.107	726
86	576	LC882628	2018-12-19	24.15	B3	35239	0.00122024	43	624.759	639
87	579	LC882629	2018-12-22	29.61	B3	35253	0.00070916	25	665.797	713
88	587	LC882630	2019-01-04	56.91	B3	35248	0.000539038	19	1080.49	1011
89	588	LC882631	2019-01-04	20.7	B3	35222	0.000567827	20	335.192	340
90	591	LC882632	2019-01-11	21.26	B3	35221	0.00065302	23	322.861	313
91	601	LC882633	2019-01-29	48.2	B3	35225	0.000681334	24	261.45	280
92	607	LC882634	2019-02-05	34.57	B3	35224	0.000709743	25	383.993	404
93	625	LC882635	2019-05-24	18.05	B3	35223	0.000624592	22	278.218	287
94	628	LC882636	2019-06-07	21.78	B3	35246	0.000595812	21	326.731	341
95	631	LC882637	2019-06-18	10.79	B3	35244	0.00062422	22	302.044	314
96	635	LC882638	2019-08-02	12.65	B3	35248	0.000567408	20	226.129	225
97	640	LC882639	2019-08-17	9.91	B3	35229	0.000482557	17	133.311	138
98	642	LC882640	2019-08-23	22.25	B3	35243	0.000624237	22	147.318	165
99	649	LC882641	2019-09-15	15.98	B3	35253	0.000567328	20	83.8172	92
100	650	LC882642	2019-09-18	8.63	B3	35241	0.00431316	152	243.72	173
101	660	LC882643	2019-11-20	15.93	B3	35219	0.00102218	36	223.658	259
102	666	LC882644	2019-12-04	40.13	B3	35256	0.000624007	22	114.616	116
103	681	LC882645	2019-12-20	8.47	B3	35222	0.000567827	20	129.28	123
104	685	LC882646	2019-12-30	28.56	B3	35222	0.000596218	21	89.7717	77
105	686	LC882647	2020-01-07	28.49	B3	35247	0.00093625	33	101.823	70
106	690	LC882648	2020-01-27	52.65	B3	35245	0.00317776	112	108.821	112
107	692	LC882649	2020-02-16	9.4	B3	35249	0.00073761	26	459.017	353
108	694	LC882650	2020-02-22	65.58	B3	35246	0.00167395	59	132.079	33
109	695	LC882651	2020-02-29	2.94	B3	35246	0.000397208	14	74.626	84
110	697	LC882652	2020-03-02	48.28	B3	35062	0.0017683	62	59.3975	63
